# Supplementary material for: Ultrasonic quantification of cerebral perfusion in acute anterior circulation occlusive stroke—A comparative challenge of the refill- and the bolus-kinetics approach
Source: PLoS One. 2019 Aug 15;14(8):e0220171. doi: 10.1371/journal.pone.0220171 (PMC6695115; doi:10.1371/journal.pone.0220171)
Supplement: S1 Dataset — (XLSX) [file pone.0220171.s001.xlsx]

## Sheet: Tabelle1
Patient	8									9												22				Patient				23				25									28
mode	HighMiB	MRP			LowMiR			MRP		HighMiB	CRP			LowMiR			CTP				LowMiR			CTP		mode			LowMiR			CTP		HighMiB	CTP			LowMiR			CTP		HighMiB	MRP			LowMiR
value	TTP	TTP	A	MTT	β	Axβ	MTT	CBF	CBV	TTP	TTP	A	MTT	β	Axβ	MTT	CBF	CBV	A	MTT	β	Axβ	MTT	CBF	CBV	value	A	MTT	β	Axβ	MTT	CBF	CBV	TTP	TTP	A	MTT	β	Axβ	MTT	CBF	CBV	TTP	TTP	A	MTT	β	Axβ	MTT
reference																										reference
ipT	23.72	31.2	128	0.3	3.33333	426.667	17.74	26.78	7.35	16.97	21.57	0.6	13.24	0.0755287	0.0453172	7.22	9.41	1.03	0.67	0.94	1.06383	0.6298	10.06	40.65	4.85	ipT	14.89	1.77	0.564972	8.41243	6.14	18.15	1.53	31.18	28.07	79	0.51	1.96078	154.902	2.19	31.18	1.61	19.45	23.12	2.99	2.95	0.338983	1.01356	2.13
iaT	23.03	28.18	40	0.34	2.94118	117.647	19.04	28.51	8.35	15.65	20.68	0.49	1.93	0.518135	0.253886	8.53	15.06	2.19	na	na			10.44	22.35	5.57	iaT	15.85	2.31	0.4329	6.86147	6.23	14.3	2.6	30.48	28.19	29.63	1.43	0.699301	20.7203	10.87	104.76	19.14	19.65	23.52	2.08	5.87	0.170358	0.354344	5.92
iLN	22.89	26.42	160	0.12	8.33333	1333.33	4.96	22.54	2.05	na	22.16	1.31	14.5	0.0689655	0.0903448	7.79	9.5	1.28	0.61	0.59	1.69492	0.3599	7.6	19.85	2.44	iLN	46.59	1.28	0.78125	36.3984	5.42	15.4	1.53	29.97	27.09	54	0.99	1.0101	54.5455	1.16	28.82	0.65	20.03	23.44	26.43	0.87	1.14943	30.3793	11.38
iCN	22.23	26.19	16	0.23	4.34783	69.5652	4.58	24.48	1.46	na	21.49	0.89	2.36	0.423729	0.377119	7.44	16.45	1.59	na	na			10.55	40.97	5.91	iCN	33.51	2.47	0.404858	13.5668	6.38	17.94	2	29.29	26.82	9.04	19.13	0.0522739	0.472556	3.68	35.16	1.99	19.69	22.62	2.02	4.14	0.241546	0.487923	6.08
mean	22.9675	27.9975								16.31	21.475															mean								30.23	27.5425								19.705	23.175
SD	0.529168	2.0028								0.66	0.526901															SD								0.692134	0.596715								0.208507	0.353659
median	22.96	27.3								16.31	21.53															median								30.225	27.58								19.67	23.28
first quartile	22.725	26.3625								15.98	21.2875															first quartile								29.8	27.0225								19.6	22.995
3rd quartile	23.2025	28.935								16.64	21.7175															3rd quartile								30.655	28.1								19.775	23.46
quartile deviation	0.23875	1.28625								0.33	0.215															quartile deviation								0.4275	0.53875								0.0875	0.2325
affected																										affected
cCN	25.92	27.59	17.22	1.09	0.917431	15.7982	4.96	28.02	2.18	na	15.62	0.42	1.83	0.546448	0.229508	3.43	2.38	0.3	4.4	9.1	0.10989	40.04	9.34	43.5	3	cCN	174	4	0.25	43.5	6.46	21.7	2	31.86	27.26	1.34	1.04	0.961538	1.28846	2.1	48.67	1.67	20.11	22.5	13.45	1.79	0.558659	7.51397	8.51
caT	21.67	28.24	52.39	1.38	0.724638	37.9638	8.21	38.83	6.24	16.4	21.55	4.02	5.56	0.179856	0.723022	0.73	14.44	1.81	3.41	9.7	0.103093	33.077	9.6	28.43	4.02	caT	33.5	2.1	0.47619	15.9524	5.76	13.4	3.64	32.24	27.83	5.58	0.21	4.7619	26.5714	10.73	65.91	11.37	20.01	23.97	3.72	0.67	1.49254	5.55224	4.53
cpT	24.74	28.18	303.64	3.29	0.303951	92.2918	10.33	24.46	4.41	16.8	21.73	0.94	0.81	1.23457	1.16049	8.11	19.11	2.43	8.45	18.02	0.0554939	152.269	8.75	22.38	2.87	cpT	35.7	2.4	0.416667	14.875	7.47	29.27	3.64	31.72	28.38	11.09	2.3	0.434783	4.82174	6.19	32.26	3.08	22.29	23.54	1.1	1.39	0.719424	0.791367	2.29
cLN	24.38	29.44	41.31	1.12	0.892857	36.8839	7.74	18.23	2.05	12.15	26.13	6.68	3.71	0.269542	1.80054	6.53	0.82	5.12	16.56	11.22	0.0891266	185.803	8.84	21.08	2.87	cLN	62	2.3	0.434783	26.9565	7.32	21.56	2.49	31.52	27.59	11.26	1.53	0.653595	7.35948	4.17	51.11	3.43	20.05	22.47	2.35	1.07	0.934579	2.19626	8.17
cWMa	26.92	64.83	0.18	12.82	0.0780031	0.0140406	20.04	10.72	2.46	np	32.48	0.34	3.12	0.320513	0.108974	6.8	4.35	0.51	50.31	11.74	0.0851789	590.639	7.01	19.84	4.25	cWMa	51.62	0.28	3.57143	184.357	6.44	18.22	1.91	29.43	27.56	0.24	7.71	0.129702	0.0311284	1.54	45.31	1.48	20.41	22.85	9.96	0.11	9.09091	90.5455	5.36
cWMm	np	60.7	0.01	0.26	3.84615	0.0384615	11.66	3.79	0.9	np	28.66	3.84	15.6	0.0641026	0.246154	7.36	3.8	0.44	28.11	10.25	0.097561	288.127	8.7	33.42	4.24	cWMm	32.44	1.38	0.724638	23.5072	4.3	19.19	1.63	31.7	29.14	11.74	1.75	0.571429	6.70857	4.02	33.74	1.69	19.49	23.04	5.42	0.17	5.88235	31.8824	5.9
cWMp	np	58.38	1.63	28.18	0.0354862	0.0578424	15.18	6.46	1.76	np	32.24	2.8	90.68	0.0110278	0.0308778	7.86	8.42	1.21	18.33	43.3	0.0230947	793.689	7.8	30.19	3.74	cWMp	29.35	10.57	0.0946074	2.77673	6.23	9.92	1.03	32.58	38.87	0.22	1.08	0.925926	0.203704	6	49.59	4.26	22.23	22.92	5.4	0.38	2.63158	14.2105	4.7
cCora	np	76.25	x	x	x	x	15.89	3.85	1.24	np	29.11	x	x	x	x	8.51	8.05	1.18	x	x	x	x	8.24	22.55	3	cCora	x	x	x	x	6.78	15.33	1.45	30.8	27.5	x	x	x	x	1.97	34.74	1.32	20.51	22.67	x	x	x	x	4.4
cCorm	np	63.31	x	x	x	x	11.19	6.77	1.13	np	25.26	x	x	x	x	7.36	3.8	0.44	x	x	x	x	6.35	16.52	2.13	cCorm	x	x	x	x	7.6	15.69	1.91	36.8	28.71	x	x	x	x	4.88	27.11	2.34	19.61	23.37	x	x	x	x	2.68
cCorp	np	57.66	x	x	x	x	17.1	8.63	2.5	np	31.89	x	x	x	x	7.46	12.59	1.6	x	x	x	x	6.59	19.84	2.47	cCorp	x	x	x	x	5.07	18.23	1.5	33.6	37.09	x	x	x	x	10.9	69.02	10.06	18.81	23.41	x	x	x	x	5.21
[truncated: 21 more columns]
