# Supplementary material for: Ultrasonic quantification of cerebral perfusion in acute anterior circulation occlusive stroke—A comparative challenge of the refill- and the bolus-kinetics approach
Source: PLoS One. 2019 Aug 15;14(8):e0220171. doi: 10.1371/journal.pone.0220171 (PMC6695115; doi:10.1371/journal.pone.0220171)
Supplement: S2 Dataset — (XLSX) [file pone.0220171.s002.xlsx]

## Sheet: Vergleich MatLab mit Vuebox
Patient		1		3		4		6		7		15		17		20		24
mode		HighMiB	MR perfusion	HighMiB	MR perfusion	HighMiB	MR perfusion	HighMiB	MR perfusion	HighMiB	CT perfusion	HighMiB	MR perfusion	HighMiB	MR perfusion	HighMiB	MR perfusion	HighMiB	MR perfusion
value		TTP	TTP	TTP	TTP	TTP	TTP	TTP	TTP	TTP	TTP	TTP	TTP	TTP	TTP	TTP	TTP	TTP	TTP
hemisphere	ipT	19.11	28.08	10.31	22.77	27.38	36.15	12.3	22.56	12.79	18,3	28.25	28.32	33.32	30.39	28.97	34.52	28.61	29.12
reference (ipsilateral)	iaT	17.81	28.53	10.03	23.24	28.08	32.27	12.6	22.01	12.15	17.57	27.07	28.91	28.55	39.34	29.45	35.35	24.45	29.27
	iLN	17.15	30,04	9.83	22.56	26.22	31.22	11.45	22.91	10.89	16.08	26.79	26.42	27.93	28.81	29.81	34.11	25.51	29.18
	iCN	17.07	39.6	14.75	22.64	26.82	31.21	11.24	22.33	11.07	16.68		34.1	29.15	28.9	28.55	35.1	24.09	29.23
	mean	17.785	32.07	11.23	22.8025	27.125	32.7125	11.8975	22.4525	11.725	16.7767	27.37	29.4375	29.7375	31.86	29.195	34.77	25.665	29.2
	SD	0.817114	5.32768	2.03941	0.263474	0.687223	2.03084	0.567467	0.32851	0.781201	0.612118	0.632666	2.84479	2.11286	4.36393	0.476943	0.485644	1.77862	0.0561249
	median	17.48	28.53	10.17	22.705	27.1	31.745	11.875	22.445	11.61	16.68	27.07	28.615	28.85	29.645	29.21	34.81	24.98	29.205
	1. Quartile	17.13	28.305	9.98	22.62	26.67	31.2175	11.3975	22.25	11.025	16.38	26.93	27.845	28.395	28.8775	28.865	34.4175	24.36	29.165
	3. Quartile	18.135	34.065	11.42	22.8875	27.555	33.24	12.375	22.6475	12.31	17.125	27.66	30.2075	30.1925	32.6275	29.54	35.1625	26.285	29.24
	quartile deviation	0.5025	2.88	0.72	0.13375	0.4425	1.01125	0.48875	0.19875	0.6425	0.3725	0.365	1.18125	0.89875	1.875	0.3375	0.3725	0.9625	0.0375
		TTP	TTP	TTP	TTP	TTP	TTP	TTP	TTP	TTP	TTP	TTP	TTP	TTP	TTP	TTP	TTP	TTP	TTP
affected (contralateral)	cCN	na	28,7	12.65	23.99	29.92	32.47	14.87	23.26	13.89	18.34	29.71	28.4	28.65	29.07	29.21	35.24	23.57	29
	caT	18.59	27.81	11.19	24.06	27.3	33.02	13.75	22.55	12.59	18.66	29.71	30.38	31.26	31.11	32.3	39.47	23.93	29.19
	cpT	20.33	28.91	12.27	23.12	27.2	34.05	14.37	22.11	13.89	19.17	28.47	30.12	30.31	30.01	36.08	37.57	25.23	30.11
	cLN	19.65	30.15	12.27	24.55	29.78	31.8	14.21	23.45	13.33	20.59	29.11	29.02	30.05	29.15	31.7	35.54	23.95	29.46
	cWMa	na	50,76	13.07	24.65	31.6	63.46	15.11	31.81	15.11	19.7	np	34.11	27.41	30.72	27.25	36.45	25.23	30.51
	cWMm	23.17	41	12.95	24.84	30.38	49.47	15.97	27.67	14.59	20.71	30.17	48.84	30.07	32.76	27.79	35.4	23.77	30.48
	cWMp	25.93	34.16	12.63	25.1	30.6	37.68	16.74	29.09	13.85	21.89	32.74	43.16	31.1	31.17	30.72	35.6	25.21	30.04
	cCora	na	33.73	21.06	29.22	na	52.65	14.45	33.85	14.79	18.96	np	39.07	29.73	32.09	29.05	36.31	25.49	31.11
	cCorm	22.11	41.57	13.79	25.02	32.8	66.92	16.45	29.14	14.65	21.39	np	39.67	29.73	31.09	26.78	35.56	26.33	32.92
	cCorp	21.31	38.38	12.53	25.35	30.98	37.68	16.37	27.98	17.83	21.36	np	46.82	29.45	31.65	30.72	36.17	28.81	33.42

## Sheet: UPI und CTP
Patient		1. Ecoffey, Eva						3						4						6						7						8						9						12
Name		Akute U			Follow-up U			Akute U			Follow-up U			Akute U			Follow-up U			Akute U			Follow-up U			Akute U			Follow-up U			Akute U			Follow-up U			Akute U			Follow-up U			Akute U			Follow-up U
Geb. Datum
sex 1f 2m
Alter
SOT min
verschloss. Gefäß
mRS bei A
PSV MCA betr. / n. betr. Hemisphäre
Pathologie ACI / ACM o.ä.
NIHSS bei A
follow up NIHSS (day2-4)
latency follow NIHSS hrs
latency follow up MRT/CCT hrs
COGIF 24h
latency follow up UPI hrs
NIHSS bei E
mRS bei E
Tage stationär		Akute U			Follow-up U			Akute U			Follow-up U			Akute U			Follow-up U			Akute U			Follow-up U			Akute U			Follow-up U			Akute U			Follow-up U			Akute U			Follow-up U			Akute U			Follow-up U
Untersuchung	MatLab	UPI	CTP/MRP	Diffusion	UPI	CTP/MRP	CT Demarkation	UPI	CTP/MRP	Diffusion	UPI	CTP/MRP	CT Demarkation	UPI	CTP/MRP	CT Diffusion	UPI	CTP/MRP	CT Demarkation	UPI	CTP/MRP	Diffusion	UPI	CTP/MRP	CT Demarkation	UPI	CTP/MRP	Diffusion	UPI	CTP/MRP	CT Demarkation	UPI	CTP/MRP	Diffusion	UPI	CTP/MRP	CT Demarkation	UPI	CTP/MRP	Diffusion	UPI	CTP/MRP	CT Demarkation	UPI	CTP/MRP	Diffusion	UPI	CTP/MRP	CT Demarkation
Datum / Uhrzeit
Dateiname
High MI:	reference (ipsi-)	TPI			TPI			TPI			TPI			TPI			TPI			TPI			TPI			TPI			TPI			TPI			TPI			TPI			TPI			TPI			TPI
	ipT	18.66	27.98		19.71	20.93		9.74	23.08		12.53			25.21	34.2		31.57			13.3	22.05		17.8	24.07		11.67	17.1		17.01	28.33		20.7	27.65		19.85			16.03	21.53		29.32			19.71	26.13			23.7
	iaT	17.14	26.9		18.42	20.42		9.54	22.55		12.34			24.9	35.68		36.74			13.2	22.54		16.37	23.78		11.47	18.2		16.8	27.38		21.1	26.5		19.94			17.04	22.11		29.25			21.95	26.37			23.99
	iLN	15.76	27.62		16.51	20.28		10.47	31.44		12.56			24.72	33.39		37.08			12.3	22.29		14.96	25.61		9.86	16.35		16.08	26.6		20.7	26.21		20.55			16.1	21.38		27.19			16.65	26.08			24.52
	iCN	16.71	28.43		16.62	20.37		11.71	26.09		13.1			23.64	31.19		34.57			12.61	22.38		14.79	23.85		10.41	16.19		16.21	25.4		20.6	27.69		20.58			na	21.6		29.37			22.23	24.28			23.19
	mean	17.0675	27.7325		17.815	20.5		10.365	25.79		12.6325			24.6175	33.615		34.99			12.8525	22.315		15.98	24.3275		10.8525	16.96		16.525	26.9275		20.775	27.0125		20.23			16.39	21.655		28.7825			20.135	25.715			23.85
	SD	1.04626	0.559793		1.33117	0.253279		0.850191	3.53038		0.282787			0.590947	1.62309		2.19678			0.413846	0.177271		1.21666	0.748144		0.746739	0.794072		0.389904	1.07381		0.192029	0.665597		0.336675			0.460507	0.274454		0.920418			2.23658	0.835718			0.4813
	median	16.925	27.8		17.52	20.395		10.105	24.585		12.545			24.81	33.795		35.655			12.905	22.335		15.665	23.96		10.94	16.725		16.505	26.99		20.7	27.075		20.245			16.1	21.565		29.285			20.83	26.105			23.845
	1. Quartile	16.4725	27.44		16.5925	20.3475		9.69	22.9475		12.4825			24.45	32.84		33.82			12.5325	22.23		14.9175	23.8325		10.2725	16.31		16.1775	26.3		20.675	26.4275		19.9175			16.065	21.4925		28.735			18.945	25.63			23.5725
	3. Quartile	17.52	28.0925		18.7425	20.5475		10.78	27.4275		12.695			24.9775	34.57		36.825			13.225	22.42		16.7275	24.455		11.52	17.375		16.8525	27.6175		20.8	27.66		20.5575			16.57	21.7275		29.3325			22.02	26.19			24.1225
	quartile deviation	0.52375	0.32625		1.075	0.1		0.545	2.24		0.10625			0.26375	0.865		1.5025			0.34625	0.095		0.905	0.31125		0.62375	0.5325		0.3375	0.65875		0.0625	0.61625		0.32			0.2525	0.1175		0.29875			1.5375	0.28			0.275
	affected (contra-)
	cCN	16.9	33.9		18.34	20.98		12.37	25.71		15.61			27.18	33.11		38.05			14.37	23.69		16.67	24.14		12.01	18.8	nur CT Bilder	17.27	28.25		21.3	29.65		21.5			13.87	21.56	nur CT am Anfang	29.3			18.44	32.71			26.1
	caT	18.02	27.25		18.52	20.41		10.56	24.17		13.69			28.36	33.27		38.18			14.57	23.6		16.45	24.55		11.46	17.8		17.71	27.7		25.8	26.29		22.05			16.14	20.87		26.24			22.76	29.74			28.21
	cpT	18.96	28.51		18.52	20.77		10.57	23.97		15.05			32.97	34.5		38.6			12.94	22.46		17.75	24.22		11.92	18.4		17.73	28.8		21.8	27.27		23.67			15.74	21.17		28.3			21.89	29.84			25.35
	cLN	np	29.07		18.1	25.08		12.08	24.16		13.61			29.26	35.16		35.16			16.42	24.94		16.45	27.57		14.51	18.96		18.29	28.65		23.9	28.54		24.2			13.79	22.67		27.94			16.46	34.51			26.81
	cWMa	15.07	50.25		17.28	21.95		12.21	24.92		17.05			30.59	39.57		39			15.5	27.57		18.29	27.38		10.37	22.81		19.04	29.1		22.2	41.34		22.5			13.28	28.21		30.81			na	28.42			25.08
	cWMm	21.21	75.25		18.67	23.76		12.28	25.16		14.76			28.93	37.75		33			17.7	32.12		15.66	24.06		13.47	21.42		18.79	30.93		np	39.46		np			np	29.55		27.49			21.52	32.17			24.41
	cWMp	18.87	37.3		20.28	28.92		11.2	24.39		14.76			27.1	45.08		39.34			16.4	27.52		17.26	26.36		14.97	19.29		20.15	30.25		np	32.3		np			np	32.88		34.93			27.13	32.16			26.32
	cCora	15.19	35.88		17.41	23.14		18.81	29.16		13.03			24.96	41.21		37.8			15.92	24.51		15.17	24.6		10.58	18.9		18.47	27.64		np	40.48		np			np	27.91		na			19.366	27.67			24.72
	cCorm	16.01	43.4		22.36	26.71		12.5	25.62		13.24			29.3	41.62		36.21			16.33	30.22		16.11	26.29		13.5	21.77		19.47	31.34		np	53.32		np			np	32.85		28.43			22.51	36.17			25.07
	cCorp	17.7	38.22		20.87	21.81		11.95	24.5		14.16			29.52	44.14		38.2			14.58	23.83		18.7	27.05		16.73	19.53		20.17	31.17		np	30.76		np			np	31.89		33.09			19.22	33.57			23.63
	cCN	TRUE	FALSE		TRUE	TRUE		TRUE	TRUE		FALSE			TRUE	TRUE		TRUE			TRUE	TRUE		TRUE	TRUE		TRUE	TRUE		TRUE	TRUE		TRUE	TRUE		TRUE			TRUE	TRUE		TRUE			TRUE	FALSE			TRUE
	caT	TRUE	TRUE		TRUE	TRUE		TRUE	TRUE		TRUE			FALSE	TRUE		TRUE			TRUE	TRUE		TRUE	TRUE		TRUE	TRUE		TRUE	TRUE		FALSE	TRUE		TRUE			TRUE	TRUE		TRUE			TRUE	TRUE			FALSE
	cpT	TRUE	TRUE		TRUE	TRUE		TRUE	TRUE		TRUE			FALSE	TRUE		TRUE			TRUE	TRUE		TRUE	TRUE		TRUE	TRUE		TRUE	TRUE		TRUE	TRUE		FALSE			TRUE	TRUE		TRUE			TRUE	TRUE			TRUE
	cLN	#VALUE!	TRUE		TRUE	FALSE		TRUE	TRUE		TRUE			FALSE	TRUE		TRUE			FALSE	TRUE		TRUE	TRUE		FALSE	TRUE		TRUE	TRUE		FALSE	TRUE		FALSE			TRUE	TRUE		TRUE			TRUE	FALSE			TRUE
	cWMa	TRUE	FALSE		TRUE	TRUE		TRUE	TRUE		FALSE			FALSE	FALSE		FALSE			TRUE	FALSE		TRUE	TRUE		TRUE	FALSE		TRUE	TRUE		TRUE	FALSE		TRUE			TRUE	FALSE		TRUE			#VALUE!	TRUE			TRUE
	cWMm	FALSE	FALSE		TRUE	TRUE		TRUE	TRUE		TRUE			FALSE	TRUE		TRUE			FALSE	FALSE		TRUE	TRUE		TRUE	FALSE		TRUE	TRUE		#VALUE!	FALSE		#VALUE!			#VALUE!	FALSE		TRUE			TRUE	FALSE			TRUE
	cWMp	TRUE	FALSE		TRUE	FALSE		TRUE	TRUE		TRUE			TRUE	FALSE		FALSE			FALSE	FALSE		TRUE	TRUE		FALSE	TRUE		FALSE	TRUE		#VALUE!	FALSE		#VALUE!			#VALUE!	FALSE		FALSE			FALSE	FALSE			TRUE
	cCora	TRUE	FALSE		TRUE	TRUE		FALSE	FALSE		TRUE			TRUE	FALSE		TRUE			FALSE	TRUE		TRUE	TRUE		TRUE	TRUE		TRUE	TRUE		#VALUE!	FALSE		#VALUE!			#VALUE!	FALSE		#VALUE!			TRUE	TRUE			TRUE
	cCorm	TRUE	FALSE		FALSE	FALSE		TRUE	TRUE		TRUE			FALSE	FALSE		TRUE			FALSE	FALSE		TRUE	TRUE		TRUE	FALSE		TRUE	FALSE		#VALUE!	FALSE		#VALUE!			#VALUE!	FALSE		TRUE			TRUE	FALSE			TRUE
	cCorp	TRUE	FALSE		FALSE	TRUE		TRUE	TRUE		TRUE			FALSE	FALSE		TRUE			TRUE	TRUE		FALSE	TRUE		FALSE	TRUE		FALSE	TRUE		#VALUE!	TRUE		#VALUE!			#VALUE!	FALSE		FALSE			TRUE	FALSE			TRUE
Tage stationär		Akute U			Follow-up U			Akute U			Follow-up U			Akute U			Follow-up U			Akute U			Follow-up U			Akute U			Follow-up U			Akute U			Follow-up U			Akute U			Follow-up U			Akute U			Follow-up U
Untersuchung	Vue box	UPI	CTP/MRP		UPI	CTP/MRP		UPI	CTP/MRP		UPI	CTP/MRP		UPI	CTP/MRP		UPI	CTP/MRP		UPI	CTP/MRP		UPI	CTP/MRP		UPI	CTP/MRP		UPI	CTP/MRP		UPI	CTP/MRP		UPI	CTP/MRP		UPI	CTP/MRP		UPI	CTP/MRP		UPI	CTP/MRP		UPI	CTP/MRP
Datum / Uhrzeit
Dateiname
High MI:	reference (ipsi-)	TPI			TPI			TPI			TPI			TPI			TPI			TPI			TPI			TPI			TPI			TPI			TPI			TPI			TPI			TPI			TPI
	ipT	19.11	27.98		18.21	20.93		10.31	23.08		13.69	0		27.38	34.2		34.7			12.3	22.05		20.39	24.07		12.79	17.1		18.73	28.33		23.72	27.65		22.55			16.97	21.53		29.47			21.73	26.13			23.7
	iaT	17.81	26.9		18.57	20.42		10.03	22.55		14.27	0		28.08	35.68		38.18			12.6	22.54		19.25	23.78		12.15	18.2		18.37	27.38		23.03	26.5		22.75			15.65	22.11		29.73			22.85	26.37			23.99
	iLN	17.15	27.62		17.23	20.28		9.83	31.44		14.87	0		26.22	33.39		35			11.45	22.29		17.25	25.61		10.89	16.35		17.33	26.6		22.89	26.21		22.99			na	21.38		27.91			20.89	26.08			24.52
	iCN	17.07	28.43		16.89	20.37		14.75	26.09		16.91	0		26.82	31.19		35.68			11.24	22.38		16.95	23.85		11.07	16.19		17.39	25.4		22.23	27.69		22.21			na	21.6		28.81			20.21	24.28			23.19
									0			0			0						0			0			0			0			0						0						0			0
	mean	17.785	27.7325		17.725	20.5		11.23	25.79		14.935	0		27.125	33.615		35.89			11.8975	22.315		18.46	24.3275		11.725	16.96		17.955	26.9275		22.9675	27.0125		22.625			16.31	21.655		28.98			21.42	25.715			23.85
	SD	0.817114	0.559793		0.687659	0.253279		2.03941	3.53038		1.2142	0		0.687223	1.62309		1.36898			0.567467	0.177271		1.42243	0.748144		0.781201	0.794072		0.608831	1.07381		0.529168	0.665597		0.285788			0.66	0.274454		0.702922			0.985647	0.835718			0.4813
	median	17.48	27.8		17.72	20.395		10.17	24.585		14.57	0		27.1	33.795		35.34			11.875	22.335		18.25	23.96		11.61	16.725		17.88	26.99		22.96	27.075		22.65			16.31	21.565		29.14			21.31	26.105			23.845
	1. Quartile	17.13	27.44		17.145	20.3475		9.98	22.9475		14.125	0		26.67	32.84		34.925			11.3975	22.23		17.175	23.8325		11.025	16.31		17.375	26.3		22.725	26.4275		22.465			15.98	21.4925		28.585			20.72	25.63			23.5725
	3. Quartile	18.135	28.0925		18.3	20.5475		11.42	27.4275		15.38	0		27.555	34.57		36.305			12.375	22.42		19.535	24.455		12.31	17.375		18.46	27.6175		23.2025	27.66		22.81			16.64	21.7275		29.535			22.01	26.19			24.1225
	quartile deviation	0.5025	0.32625		0.5775	0.1		0.72	2.24		0.6275	0		0.4425	0.865		0.69			0.48875	0.095		1.18	0.31125		0.6425	0.5325		0.5425	0.65875		0.23875	0.61625		0.1725			0.33	0.1175		0.475			0.645	0.28			0.275
	affected (contra-)
	cCN	17.43	33.9		19.89	20.98		13.37	25.71		16.55	0		29.92	33.11		41.6			14.87	23.69		19.19	24.14		13.89	18.8		18.93	28.25		25.92	29.65		25.15			na	21.56		28.73			20.47	32.71			26.1
	caT	18.59	27.25		18.55	20.41		11.19	24.17		15.25	0		30.58	33.27		37.96			15.03	23.6		20.13	24.55		12.59	17.8		19.65	27.7		21.67	26.29		23.61			16.4	20.87		28.07			24.95	29.74			28.21
	cpT	22.11	28.51		18.89	20.77		12.27	23.97		17.19	0		29.92	34.5		41			14.37	22.46		21.4	24.22		13.89	18.4		18.55	28.8		24.74	27.27		26.67			16.8	21.17		28.73			24.11	29.84			25.35
	cLN	np	29.07		18.11	25.08		12.27	24.16		15.21	0		31.78	35.16		37.2			16.78	24.94		18.17	27.57		16.11	18.96		20.66	28.65		24.38	28.54		23.45			12.15	22.67		29.49			17.43	34.51			26.81
	cWMa	16.47	50.25		18.39	21.95		15.65	24.92		18.33	0		29.08	39.57		38.04			15.11	27.57		21.14	27.38		11.25	22.81		18.97	29.1		26.92	41.34		24.29			np	28.21		29.99			na	28.42			25.08
	cWMm	np	75.25		22.53	23.76		13.93	25.16		15.37	0		29.46	37.75		36.38			15.97	32.12		17.53	24.06		14.59	21.42		20.7	30.93		np	39.46		np			np	29.55		29.05			23.07	32.17			24.41
	cWMp	19.03	37.3		20.41	28.92		12.63	24.39		15.89	0		29.36	45.08		39.88			14.73	27.52		18.35	26.36		15.35	19.29		21.72	30.25		np	32.3		np			np	32.88		30.27			23.33	32.16			26.32
	cCora	19.94	35.88		22.27	23.14		21.06	29.16		18.19	0		30.26	41.21		37.32			15.91	24.51		21.34	24.6		12.15	18.9		18.75	27.64		np	40.48		np			np	27.91		16.89			20.03	27.67			24.72
	cCorm	16.84	43.4		23.19	26.71		13.79	25.62		17.71	0		32.8	41.62		36.86			16.45	30.22		18.97	26.29		14.65	21.77		20.66	31.34		np	53.32		np			np	32.85		30.15			23.91	36.17			25.07
	cCorp	20.27	38.22		21.43	21.81		12.53	24.5		16.83	0		30.98	44.14		40.02			16.37	23.83		19.91	27.05		17.83	19.53		20.9	31.17		np	30.76		np			np	31.89		32.81			25.41	33.57			23.63
	cCN	TRUE	FALSE		TRUE	TRUE		FALSE	TRUE		TRUE			TRUE	TRUE		FALSE			TRUE	TRUE		TRUE	TRUE		TRUE	TRUE		TRUE	TRUE		TRUE	TRUE		TRUE			#VALUE!	TRUE		TRUE			TRUE	FALSE			TRUE
	caT	TRUE	TRUE		TRUE	TRUE		TRUE	TRUE		TRUE			FALSE	TRUE		TRUE			FALSE	TRUE		TRUE	TRUE		TRUE	TRUE		TRUE	TRUE		TRUE	TRUE		TRUE			TRUE	TRUE		TRUE			FALSE	TRUE			FALSE
	cpT	FALSE	TRUE		TRUE	TRUE		TRUE	TRUE		TRUE			TRUE	TRUE		FALSE			TRUE	TRUE		FALSE	TRUE		TRUE	TRUE		TRUE	TRUE		TRUE	TRUE		FALSE			TRUE	TRUE		TRUE			TRUE	TRUE			TRUE
	cLN	#VALUE!	TRUE		TRUE	FALSE		TRUE	TRUE		TRUE			FALSE	TRUE		TRUE			FALSE	TRUE		TRUE	TRUE		FALSE	TRUE		TRUE	TRUE		TRUE	TRUE		TRUE			TRUE	TRUE		TRUE			TRUE	FALSE			TRUE
	cWMa	TRUE	FALSE		TRUE	TRUE		FALSE	TRUE		FALSE			TRUE	FALSE		TRUE			FALSE	FALSE		TRUE	TRUE		TRUE	FALSE		TRUE	TRUE		FALSE	FALSE		TRUE			#VALUE!	FALSE		TRUE			#VALUE!	TRUE			TRUE
	cWMm	#VALUE!	FALSE		FALSE	TRUE		FALSE	TRUE		TRUE			TRUE	TRUE		TRUE			FALSE	FALSE		TRUE	TRUE		TRUE	FALSE		TRUE	TRUE		#VALUE!	FALSE		#VALUE!			#VALUE!	FALSE		TRUE			TRUE	FALSE			TRUE
	cWMp	TRUE	FALSE		TRUE	FALSE		TRUE	TRUE		TRUE			TRUE	FALSE		FALSE			TRUE	FALSE		TRUE	TRUE		FALSE	TRUE		FALSE	TRUE		#VALUE!	FALSE		#VALUE!			#VALUE!	FALSE		TRUE			TRUE	FALSE			TRUE
	cCora	TRUE	FALSE		FALSE	TRUE		FALSE	FALSE		FALSE			FALSE	FALSE		TRUE			FALSE	TRUE		FALSE	TRUE		TRUE	TRUE		TRUE	TRUE		#VALUE!	FALSE		#VALUE!			#VALUE!	FALSE		TRUE			TRUE	TRUE			TRUE
	cCorm	TRUE	FALSE		FALSE	FALSE		FALSE	TRUE		FALSE			FALSE	FALSE		TRUE			FALSE	FALSE		TRUE	TRUE		FALSE	FALSE		TRUE	FALSE		#VALUE!	FALSE		#VALUE!			#VALUE!	FALSE		TRUE			TRUE	FALSE			TRUE
	cCorp	TRUE	FALSE		FALSE	TRUE		TRUE	TRUE		TRUE			FALSE	FALSE		FALSE			FALSE	TRUE		TRUE	TRUE		FALSE	TRUE		FALSE	TRUE		#VALUE!	TRUE		#VALUE!			#VALUE!	FALSE		FALSE			FALSE	FALSE			TRUE
		M1 Occlusion, Media territorial infarct right; partial recanalisation M1 with poor collaterals, A. Pericallosa still not recanalised/ A. callosamarginalis rechts TICI2A						ICA left occlusion from the bifurcation until the petrosus Segment (acute Ischemia in G. frontalis superior, Insula und G. temporalis superior links), Recanalisation with stenting with residual occlusion MCA und ACA distal TICI2B, M2 infarct in the control CT (CT without perfusion)						ICA left occlusion with territorial infarct in MCA and Perforans Region left, PTA, MCA 2/3 antero-medial left and Basalganglien left, (CT without perfusion)						M1 occlusion right (Whole MCA territory with the perforans), Recanalisation with PTA, CT with MCA infarct 1/3 middle region.						ICA occlusion right (Whole MCA territory and Perforans right), Recanalisation with PTA with rest-occlusion in Media Bifurcation right, CT mit MCA infarct 3/3 and Basalganglien right						Occlusion ICA and M1 occlusion right (MCA und Perforans right) no recanalisation possible, CT without perfusion, hochgradige Abgangstenose ICA links						M1 occlusion left (MCA and Perforans), Recanalisation mit Thrombsectomy, Aspiration and Lyses (TICI 2B, TIMI 2), (CT without perfusion), hochgradige Abgangstenose ICA rechts						M1 occlusion right, (MCA and Perforans), Recanalisation with thrombus in die PCA right, CT with MCA; PCA; Basalganglien right Parenchymdefect parietotemporal rechts bei St. N. CVI in 2010 rechts (blaue Balkenmarkierung)
[truncated: 48 more columns]
